# Supplementary material for: Epigenome-wide association studies of prenatal maternal mental health and infant epigenetic profiles: a systematic review
Source: Transl Psychiatry. 2023 Dec 7;13:377. doi: 10.1038/s41398-023-02620-1 (PMC10703876; doi:10.1038/s41398-023-02620-1)
Supplement: Supplementary file 1 — Table S1 [file 41398_2023_2620_MOESM1_ESM.xlsx]

## Sheet: Sheet1
					Population description								Data processing								Exposure during pregnancy				Results
Article	First Author	Date	Sample Size	Recruitment Time Period	Time of enrollment	Study Design	Country	Recruitment Location	Ethnicity/Race	Age	Methylation Chip	Sample	Cell type	Covariates	Collection of Covariates	Ancestrial Markers	Genetic interaciton	GWAS (methylation changes due to sequence changes)	Excluded CpG sites	P-value significance	Replication/validation	Exposure	Exposure measurement	Time of exposure measurment	Significant SNPs	Remaining top SNPs	Significant DMRs	Remaining top DMRs
Maternal Depression
Prenatal maternal depressive symptoms and infant DNA methylation: a longitudinal epigenome-wide study	Ellen Wikenius	2019-05-09	184 mother child pairs	September 2011 to October 2012	17 to 32 weeks gestation	Longitudinal	Norway	Nine Norewegian well-baby clinics	Most mothers were of Norwegian heritage, only three were from different minority groups: Filipino, Slovakian, and American.	20-43 years	Infinium HumanMethylation 450 BeadChip	Saliva collected at 6 weeks to 12 months	Used leukocytes unmethylation for purity scores to adjust for cell type composition	maternal age, maternal smoking status, child sex, leukocytes unmethylation for purity scores	maternal age, education level, marital status, and parity were obtained from the women. Fetal sex and gestational age at birth were collected from birth records	Not used	Not used	Not used	Cross-reactive probes, probes with SNPs at CpG sites, and probes and samples with detection p values >0.01 were removed	Bonferoni threshold = 1.18e-07	None	Maternal Depressive Symptoms	Edinburgh postnatal depression scale	17-32 weeks gestation	None	cg06747888, cg13454226, cg04655299, cg03489382, cg19350511	None	Not listed
Association between maternal depression during pregnancy and newborn DNA methylation	Emily Drzymalla	2021-11-08	248 mother child pairs	March 2012 to March 2015	20 to 28 weeks gestation	Cohort	South Africa	Two clinics	Black African population and mixed race population	Unknown	Infinium HumanMethylation 450 BeadChip (n=103), Infinium MethylationEPIC (n=145)	Cord blood	cell type proportion using cord blood reference data set and IDOL algorithm	maternal smoking status, household income, child sex, gestational age at birth, first three cell type principal components, first five genotype PCs for population stratification	Self-report through interviews and surveys	Genotype PCs for population stratification	Not used	Not used	For meta-analysis, CpG sites not shared between the two methylation chips were excluded.	Bonferoni threshold = 1.29e-07	None	prenatal maternal depression	Edinburgh postnatal depression scale, Beck Depression Inentory-II	28-32 weeks gestation	cg16473797, cg23262030, cg04859497	Not listed	chr18: 67069959-67070461, chr7: 155174991-155175340, chr8: 70378380-70378994, chr15: 98195808-98196247, chr19: 18698825-18699423, chr6: 33047944-33048879	chr7:116139180- 116139477, chr17:6899207- 6899758, chr14:24422419- 24423864, chr6:33282418- 33283317, chr2:240884831- 240884925, chr5:176047151- 176047485, chr10:70321574- 70322442, chr6:33047944- 33049360, chr12:14996515- 14996587, chr11:65190825- 65190999, chr3:65342216- 65342644, chr20:32856747- 32857227, chr17:41739130- 41739326, chr12:104697193- 104697983, chr7:27183643- 27184853, chr14:5590…
Genome-wide DNA methylation in neonates exposed to maternal depression, anxiety, or SSRI medication during pregnancy	Amy Non	2014-04-21	58 mother child pairs	June 2007 to June 2009	Unknown	Cohort	United States	Brighan and Women's Hospital in Bostan	88% white	32.6 years (mean)	Infinium Human Methylation 450K BeadChip	Cord blood	None	maternal age at delivery, BMI, height, pre-pregnancy weight, infant sex, parental occumpation, SES	Labor and delivery records or self-reported questionaries,	Not used	Not used	Not used	Probes on X/Y chromosomes and probes with multilple DNA target sequences were removed.	FDR <10%	None	depression during pregnancy, medication for depression	noted by obstetricians or recorded in delivery form	Not specified	cg11846236, cg25109393, cg10283969, cg21675030, cg17913386, cg01070078, cg24141135, cg20242129, cg04556542, cg27180315, cg01952012, cg05444556, cg23760189, cg04718306, cg05812089, cg22664157, cg15207742, cg26740249, cg04068601, cg10852662, cg12599700, cg13654797, cg26105725, cg21516341, cg18869404, cg25923240, cg27516774, cg15105359, cg17858880, cg18809151, cg16223510, cg04115659, cg02387613, cg2…	Not listed	Not investigated	NA
Maternal attachment insecurity, depressive symptoms, and history of maltreatment are associated with broad DNA methylation signatures in Infants*	Thalia Robakis	2022-05-16	32 mother child pairs	Unknown	16-35 weeks gestation	Cohort	United States	Unknown	51.61% White, 25.81% Hispanic, 3.23% Black or African American, 25.81% Pacific Islander, 3.23% other	31.39 years (mean)	Infinium HumanMethylation 450 BeadChip	buccal cells	Not performed	offspring age, annual household income bracket, mother's educaiton level, gestational age, maternal age, mother's smoking status, child race	Not specified	Not used	Not used	Not used	CpG sites on X and Y chromosomes were removed.	FDR <5%	None	Prenatal maternal depression	Structured Clinical Interview for DSM-5 Disorders and Edinburgh Postnatal Depression Scale	16-35 weeks gestation	Not investigated	NA	chr5:179232590-179234684 , chr19:40360983-40361055 , chr17:62492388- 62493676 , chr6:24489345-24490030 , chr6:36850218-36850305 , chr17:80302521-80303679 , chr2:27487315-27488337 , chr2:229290298-229290725 , chr2:238970193-238970488 , chr15:50528693-50528764 , chr15:92395740-92397810 , chr16:699935-700931 , chr16:717894-718876 , chr16:1495340-1496427 , chr16:1502630-1503734 , chr16:1597557-159762…	Not listed
Prenatal maternal antidepressants, anxiety, and depression and offspring DNA methylation: epigenome-wide associations at birth and persistence into early childhood	Andres Cardenas	2019-05-29	479 mother child pairs	1999 to 2002	<22 weeks gestation	Longitudinal	United States	Atrius Harvard Vanguard Medical Associates	71.2% Non-Hispanic White, 11.7% Non-Hispanic Black, 7.7% Hispanic	32.1 years (mean)	Infinium HumanMethylation 450 BeadChip	Cord blood	cell type proportion estimated from minfi	maternal age, parity, self-reported race, smoking during pregnancy, BMI, mode of delivery, education, child sex, gestational age at birth, nucleated cell-type proportions	Questionnaires	Not used	Not used	Not used	Probes with non-significant detection p values > 0.05 for more than 1% of the samples were removed. Non-CpG probes, probes in the X and Y chromosomes, and SNP-associated probes at either the single base extension or within the target region were removed for SNPs tha thave a minor-allele frequency > 5%. Probes with a SNP < 10 base paires were excluded. Non-specific and cross-reactive probes were e…	FDR < 5%, bonferroni threshold=1.34e-07	Used a replication cohort	prenatal maternal depression	Edinburgh Postnatal Depression Scale	Not specified	cg06808585, cg05245515, cg15264806	Not listed		NA
DNA methylation in cord blood in association with prenatal depressive symptoms	Theodora Kunovak Kallak	2021-04-12	373 mother child pairs	September 2009 to November 2018	16 to 18 weeks gestation	Cohort	Sweden	Uppsala Univeristy Hospital	92% of mothers were born in Scandinavia	19-48 years	Illumina MethylationEPIC	Cord blood	Cell composition estimated using FlowSorted.CordBlood450K R package	maternal age at delivery, sample plate batch, sentrix position on the chip, granulocyte cell estimate, red blood cell estimate, CD8T cell estimate, BMI before pregancy, maternal place of birth, education level, mode of delivery, gestational age, parity	Web-based questionnaires	Not used	Not used	Not used	Probes with detection p-value >0.01 were removed. Probes with CpG sites in the presence of a SNP or single base extension were removed. CpG sites on the X and Y chromosome were removed.	FDR <5%	None	prenatal maternal depression	Edinburgh Postnatal Depression Scale	17 to 32 weeks gestation	Not listed	Not listed	None	Not listed
Profiling placental DNA methylation associated with maternal SSRI treatment during pregnancy	Amy Inkster	2022-12-30	64 mothers	Unknown	20 weeks gestation	Cohort	Canada	British Columbia Women's Hospital	Not listed	Not listed	Illumina MethylationEPIC	Placenta	Placental cell types estiamted using PlaNET R package	Gestational age, infant sex, PlaNET ancestry	Not specified	PlaNET ancestry used	Not used	Not used	Probes with detection p-value > 0.01 in more than 5% of cases, cross-hybridizing and polymorphic probes, probles with less than 5% range in DNAm values between 10-90th percentile and previous reported as placenta non-variable were removed.	FDR < 5%	Used a replication cohort	preantal maternal depression	Hamilton Depression score and Edinburgh Postnatal Depression Scale	36 weeks gestation	None	Not listed	None	Not listed
Impact of depression and stress on placental DNA methylation in ethnically diverse pregnant women	Markos Tesfaye	2021-09-29	301 mother child pairs	July 2009 to January 2013	8 weeks to 13 weeks and 6 days gestation	Cohort	United States	12 clinics	33.9% Hispanic, 25.6% non-Hispanic White, 23.9% non-Hispanic Black, 16.6% Asian or Pacific Islander	27.7 years (mean)	Infinium Human Methylation 450K BeadChip	Placenta	putative cell-mixture estimates using surrogate variable analysis	maternal age, parity, education, job status, pre-pregnancy BMI, self-identified ethnicity, gestational age at delivery, genetic principal components, methylation sample and plate components, methylation based principal components	Not specified	Not used	Not used	Not used	Probes on X/Y chromosomes, cross-reactive probes, probes within 20 bp of a SNP, and probes with a mean detection p greater than or equal to 0.05	FDR <5%	None	prenatal maternal depression	Edinburgh Postnatal Depression Scale	5 times throughout pregnancy	cg26892761, cg6049367, cg06670742, cg06181518, cg14604369, cg07319626, cg20706482, cg12163925, cg23972474, cg25300757, cg10937652, cg13708869, cg08967837, cg22175412, cg16248795, cg15792338	Not listed	None	Not listed
Effects of prenatal expsoure to (es)citalopram and maternal depression during pregnancy on DNA methylation and child neurodevelopment	Emilie Willoch Olstad	2023-05-05	352 mother child pairs	1999 to 2008	17 to 18 weeks gestation	Cohort	Norway	gynecologists in private practice and 50 hospitals	Not listed	28.4 years (depression group mean), 30.9 years (control group mean)	Infinum Methylation EPIC BeadChip	Cord blood	cell type proportion estimated from minfi using estiamteCellCounts2	Not specified	Questionnaires	Not used	Not used	Not used	Probes on X and Y chromosomes, cross-reactive probes, probes at SNPs, non-CpG probes, and probes with poor detection rate (p < 0.01) were removed	FDR <5%	None	prenatal maternal depression	Self-report and Hopkins Symptom Checklist-5 or Hopkins Symptom Checklist-8	Unknown	None	Not listed	Not investigated	NA
Maternal depression during pregnancy and cord blood DNA methylation: findings from the Avon Longitudinal Study of Parents and Children	Anne-Cathrine Viuff	2018-11-07	844 mother child pairs	April 1991 to December 1992	Unknown	Cohort	United Kingdom	Three heath districts in the county of Avon	All mothers were of caucasian ethnicity	28.7 to 30.1 years	Infinium Human Methylation 450K BeadChip	Cord blood	cell proportions estimated by method developed by Houseman et al.	maternal education, parity, smoking, pre-pregnancy BMI, maternal age at delivery, cell proportions, technical batch	Questionaires	Not used	Not used	Not used	Probes on X and Y chromosomes, included SNPs, or had a detection p-value > 0.05 were removed. Outliers identified using the Tukey method were removed.	FDR <5%	Used a replication cohort	prenatal maternal depression	Edinburgh Postnatal Depression Scale	18 to 32 weeks gestation	cg08667740, cg22868225	Not listed	chr19:49223814–49224166, chr1:91852791–91853090, chr20:36148604–36149082, chr6:29893926–29894163, chr20:57427556–57427831, chr5:71146767–71146877, chr17:37322028–37322432, chr7:27183133–27184522, chr8:143859669–143859991, chr8:70378380–70378995, chr6:33561099–33561450, chr1:192544716–192544903, chr14:99655593–99655748, chr2:242031617–242031695, chr5:71146767–71146877, chr1:91852791–91853090, chr6…	Not listed
Genome-Wide DNA Methylation Patterns in Children Exposed to Nonpharmacologically Treated Prenatal Depressive Symptoms: Results from 2 Independent Cohorts	Valeska Stonawski	2020-06-16	174 mother child pairs	July 2005 to Feburary 2007	At least 30 weeks gestation	Cohort	Germany	Outpatient department of University Perinatal Center	All mothers were of white ethnicity	32.37 years (mean)	Infinium Human Methylation 450K BeadChip	Buccal cells	None	gestational age, birth weight, EPDS postpartum, current EPDS, child age, child sex.	Questionaires and recorded after delivery	Not used	Not used	Not used	Probes on CpG sites on SNPs were removed.	FDR <5%	Used a validation cohort	prenatal maternal depression with nonpharmacological treatment	Edinburgh Postnatal Depression Scale	Third trimester	None	cg05521581, cg24817358, cg12990174, cg20091297, cg14696311, cg19420447, cg02761345, cg23667466, cg27298660, cg13307200, cg23631133, cg22797700, cg16833566, cg25782835, cg22960135, cg25157095, cg12091331, cg25077868, cg21107103, cg17214408, cg23826993, cg13303571, cg25020810, cg21771569, cg07029781, cg13518625, cg11404532, cg16285380, cg27513979, cg14882311, cg03343515, cg11251378, cg11414030, cg1…	None	chr1:242018546-242018546, chr19:922016-922016, chr8:2005683-2005701, chr7:4187852-4187852, chr1:155111332-155111332, chr19:50025115-50025115, chr7:158649758-158649758, chr16:58072094-58072094, chr1:195597370-195597370, chr13:19296310-19296310, chr4:41646672-41646672, chr8:145981074-145981147, chr1:155111332-155111332, chr2:132254702-132254702, chr7:23636744-23636775, chr7:64704580-64704580, chr5:…
Maternal depression is associated with DNA methylation changes in cord blood T lymphocytes and adult hippocampi	Zsofia Nemoda	2015-04-07	44 mother child pairs, 62 adult males	Unknown	Unknown	Cohort	Canada	Outpatients from the Women's Health Concern Clinic and the Obstetrics Department at St Joseph's Healthcare Hamilton	81.8% Caucasian, 18.2% other	27.0-29.8 years (means of groups)	Infinium Human Methylation 450K BeadChip	Cord blood, postmortem hippocampal samples	cell purity estimated with quadratic programming	plate assignment and cell purity	quadratic programming	Not used	Not used	Not used	Probes on the X and Y chromosomes and probes with low variance across samples were removed.	FDR <5%, FDR<10%	None	prenatal maternal depression	Edinburgh Postnatal Depression Scale or Montgomery-Asberg Depression Rating Scale	Not specified	Not listed	Not listed	Not investigated	NA
DNA methylation in neonates born to women receiving psychiatric care	James Schroeder	2012-04-01	201 mother child pairs	Unknown	Unknown	Cohort	United States	Emory Women's Mental Health Program	(Child race) 91% caucasian, 9% african american	33.77 years (mean)	HumanMethylation27 BeadChip	Cord blood	None	neonatal gender, race, and gestational age, random effects for chips	Not specified	Not used	Not used	Not used	None	FDR <5%	None	Major depressive disorder	Structured Clinical Interview for Dianosis, Hamilton Rating Scale for Depression, Beck Depressive Inventory	Not specified	None	Not listed	Not investigated	NA
Exploring the effect of antenatal depression treatment on children's epigenetic profiles: from a pilot randomized controlled trial	Laura Bleker	2019-02-04	23 mother child pairs	Unknown	<30 weeks gestation	Cohort derived from randomized control trial	Australia	Northern Hospital and Mercy Hospital for Women in Melbourn and by other heath professionals	81% born in Australia	33 years (mean)	Illumina MethylationEPIC	Buccal cells	None	birth weith, HM850 array chip position, child sex, child age, principal components 1-4	questionnaires	Not used	Not used	Not used	Probes on the X and Y chromosomes, on SNPs with minor allele frequency > 1%, and cross-reactive probes were removed	FDR < 1%	None	prenatal maternal depression	Beck Depression Inventory	mean: 18.6 weeks gestation	None	cg01656717, cg06022376, cg01120173, cg24732447, cg17402103, cg10276665, cg23119960, cg07639472, cg14522236, cg16561657, cg21014120, cg02965870, cg19817882, cg02644616, cg00369151, cg24954665, cg08217452, cg22796353, cg05636467, cg01870580, cg04167481, cg07010552, cg09877950, cg08548444, cg22870344, cg16692066, cg03781315, cg18303019, cg07381391, cg17115402, cg23788051, cg15234197, cg22521539, cg2…	Not investigated	NA
Maternal prenatal depressive symtoms and toddler behavior: an umbilical cord blood epigenome-wide association study	Theodora Kunovak Kallak	2022-05-05	256 mother child pairs	September 2009 to November 2018	16 to 18 weeks gestation	Cohort	Sweden	Pregnant women secheduled for a routine ultrasound at Uppsala University Hospital	91.4% born in Scandinavia	19-48 years	Illumina MethylationEPIC	Cord blood	Adjusted for cell type	sample plate batch, sentrix position on the chip, granulocyte cell estimate, red blood cell estimate, CD8 T cell estimate, maternal age at delivery, BMI before pregnancy, maternal place of birth, education level, model of delivery, gestation age, parity	Web-based questionnaires	Not used	Not used	Not used	Probes with > 0.01 detection P value, probes at a SNP site or single base extension, and probes on the X and Y chromosomes were rmemoved	FDR <5%	None	prenatal maternal depression	Edinburgh Postnatal Depression Scale	17 to 32 weeks gestation	cg01533057, cg03097336, cg07892276, cg11361925, cg19193135, cg07019697, cg09873510, cg13198182, cg12429188, cg14275738, cg06157779, cg06080224, cg25150243, cg06194638	Not listed	Not investigated	NA
Maternal Antidepressant Use
Profiling placental DNA methylation associated with maternal SSRI treatment during pregnancy	Amy Inkster	2022-12-30	64 mothers	Unknown	20 weeks gestation	Cohort	Canada	British Columbia Women's Hospital	Not listed	Not listed	Illumina MethylationEPIC	Placenta	Placental cell types estiamted using PlaNET R package	Gestational age, infant sex, PlaNET ancestry	Not specified	PlaNET ancestry used	Not used	Not used	Probes with detection p-value > 0.01 in more than 5% of cases, cross-hybridizing and polymorphic probes, probles with less than 5% range in DNAm values between 10-90th percentile and previous reported as placenta non-variable were removed.	FDR < 5%	Used a replication cohort	prenatal depression treatment	clinician reported	Not specified	None	cg12900404, cg20877313, cg12655501, cg26993610, cg14340829, cg15849349, cg07481545, cg03905236	None	chr12: 56325797–56325867
Exploring the effect of antenatal depression treatment on children's epigenetic profiles: from a pilot randomized controlled trial	Laura Bleker	2019-02-04	23 mother child pairs	Unknown	<30 weeks gestation	Cohort derived from randomized control trial	Australia	Northern Hospital and Mercy Hospital for Women in Melbourn and by other heath professionals	81% born in Australia	33 years (mean)	Illumina MethylationEPIC	Buccal cells	None	birth weith, HM850 array chip position, child sex, child age, principal components 1-4	questionnaires	Not used	Not used	Not used	Probes on the X and Y chromosomes, on SNPs with minor allele frequency > 1%, and cross-reactive probes were removed	FDR < 1%	None	CBT treatment	Randomization	mean: 18.6 weeks gestation	None	cg19908420, cg15495292, cg05155812, cg18818484, cg17622532, cg14034519, cg26436424, cg21494953, cg19232929, cg22342380, cg13719771, cg10356363, cg05205351, cg14231326, cg14358699, cg06961812, cg16007230, cg25968469, cg23619591, cg09240747, cg18077049, cg24435401, cg23274420, cg09223928, cg18666104, cg16273469, cg00541777, cg06646082, cg03711840, cg19465002, cg14687471, cg27243560, cg05510714, cg1…	Not investigated	NA
DNA methylation in neonates born to women receiving psychiatric care	James Schroeder	2012-04-01	201 mother child pairs	Unknown	Unknown	Cohort	United States	Emory Women's Mental Health Program	(Child race) 91% caucasian, 9% african american	33.77 years (mean)	HumanMethylation27 BeadChip	Cord blood	None	neonatal gender, race, and gestational age, random effects for chips	Not specified	Not used	Not used	Not used	None	FDR <5%	None	Antidepressant use	Not specified	Not specified	cg22464186, cg02953306	Not listed	Not investigated	NA
Genome-wide DNA methylation in neonates exposed to maternal depression, anxiety, or SSRI medication during pregnancy	Amy Non	2014-04-21	58 mother child pairs	June 2007 to June 2009	Unknown	Cohort	United States	Brighan and Women's Hospital in Bostan	88% white	32.6 years (mean)	Infinium Human Methylation 450K BeadChip	Cord blood	None	maternal age at delivery, BMI, height, pre-pregnancy weight, infant sex, parental occumpation, SES	Labor and delivery records or self-reported questionaries,	Not used	Not used	Not used	Probes on X/Y chromosomes and probes with multilple DNA target sequences were removed.	FDR <10%	None	depression during pregnancy, medication for depression	Medical charts	Not specified	None	Not listed	Not investigated	NA
Prenatal antidepressant exposure associated with CYP2E1 DNA methylation change in neonates	Cécile Gurnot	2015-04-18	23 mother child pairs	Unknown	Second trimester	Cohort	Canada	Study of the impact of prenatal psychotropic medication exposure on neonatal health	Unknown	31-34 years (means across groups)	HumanMethylation27 BeadChip	Cord blood	None	prenatal maternal mood	Hamilton rating scale for depression	Not used	Not used	Not used	Probes on X and Y chromosomes, probes with a detection p-value > .1 were removed.	FDR <5%	None	SRI use	concentration in blood	Not specified	cg13315147, cg18399703, cg11743795	Not listed	Not investigated	NA
Effects of prenatal expsoure to (es)citalopram and maternal depression during pregnancy on DNA methylation and child neurodevelopment	Emilie Willoch Olstad	2023-05-05	350 mother child pairs	1999 to 2008	17 to 18 weeks gestation	Cohort	Norway	gynecologists in private practice and 50 hospitals	Not listed	20.3 years ((es)citalopram group mean), 30.9 years (control group mean)	Infinum Methylation EPIC BeadChip	Cord blood	cell type proportion estimated from minfi using estiamteCellCounts2	maternal income, BMI, lifetime history of major depression, smoking, parity, alcohol at start of pregnancy	Questionnaires	Not used	Not used	Not used	Probes on X and Y chromosomes, cross-reactive probes, probes at SNPs, non-CpG probes, and probes with poor detection rate (p < 0.01) were removed	FDR <5%	None	preantal (es)citalopram use	Self-report questionnaires	Unknown	None	Not listed	Not investigated	NA
Prenatal maternal antidepressants, anxiety, and depression and offspring DNA methylation: epigenome-wide associations at birth and persistence into early childhood	Andres Cardenas	2019-05-29	479 mother child pairs	1999 to 2002	<22 weeks gestation	Longitudinal	United States	Atrius Harvard Vanguard Medical Associates	71.2% Non-Hispanic White, 11.7% Non-Hispanic Black, 7.7% Hispanic	32.1 years (mean)	Infinium HumanMethylation 450 BeadChip	Cord blood	cell type proportion estimated from minfi	maternal age, parity, self-reported race, smoking during pregnancy, BMI, mode of delivery, education, child sex, gestational age at birth, nucleated cell-type proportions	Questionnaires	Not used	Not used	Not used	Probes with non-significant detection p values > 0.05 for more than 1% of the samples were removed. Non-CpG probes, probes in the X and Y chromosomes, and SNP-associated probes at either the single base extension or within the target region were removed for SNPs tha thave a minor-allele frequency > 5%. Probes with a SNP < 10 base paires were excluded. Non-specific and cross-reactive probes were e…	FDR < 5%, bonferroni threshold=1.34e-07	Used a replication cohort	Antidepressant use	Medical record with pescription for antidepressant	Not specified	cg00367463, cg27566858, cg03536711, cg07729367, cg22065513, cg27299660, cg14499053, cg15881597, cg06645921, cg27161197, cg25121621, cg06358612, cg22159528, cg12489353, cg11449935, cg18036763	Not listed	None	NA
DNA methylation in cord blood in association with prenatal depressive symptoms	Theodora Kunovak Kallak	2021-04-12	373 mother child pairs	September 2009 to November 2018	16 to 18 weeks gestation	Cohort	Sweden	Uppsala Univeristy Hospital	92% of mothers were born in Scandinavia	19-48 years	Illumina MethylationEPIC	Cord blood	Cell composition estimated using FlowSorted.CordBlood450K R package	maternal age at delivery, sample plate batch, sentrix position on the chip, granulocyte cell estimate, red blood cell estimate, CD8T cell estimate, BMI before pregancy, maternal place of birth, education level, mode of delivery, gestational age, parity	Web-based questionnaires	Not used	Not used	Not used	Probes with detection p-value >0.01 were removed. Probes with CpG sites in the presence of a SNP or single base extension were removed. CpG sites on the X and Y chromosome were removed.	FDR <5%	None	SSRI treatment	Medical records	Not specified	cg18946602, cg17161250, cg20675391, cg20787969, cg04386615, cg03178823, cg02239805, cg02143496, cg03353995, cg21062897, cg16056894, cg17202313, cg24280832, cg18946602, cg17161250, cg20787969, cg23747904, cg04386615, cg23678594, cg00669623, cg15639045, cg00331486, cg02239805, cg03178823, cg21062897, cg16056894, cg24280832	Not listed	Not listed	Not listed
Maternal Anxiety
Maternal anxiety during pregnancy and newborn epigenome-wide DNA methylation	Sara Sammallahti	2021-01-07	7243 mother child pairs	Varies between studies	Women were selected form 12 different longitudianl studies in the Pregnancy and Childhood Epigenetics Consortium.	Meta-analysis	Varies between studies	Varies between studies	Varies between studies	Varies between studies	Illumina HumanMethylation 450 BeadChip or HumanMethylation EPIC BeadChip	Cord blood	Reference-based projection/quadratic programming to estimate cell type proportions	child sex, maternal age, socialeconomic status, maternal education, family income, cell counts, ethnicity/ancestry, technical covariates	Self-report questionaires	Adjusted for	Not used	Not used	Probes on X/Y chromosomes, probes overlapping with SNPs, control or cross-reactive probes were removed. Only sites avaliable on the 450K BeadChip were kept.	Bonferroni < 1.37e-07, FDR <5%, p < 5e-05	None	Prenatal maternal anxiety	Varying scales across different cohorts (BSI, CCEI, GHQ-28, PAS-1, PAS-2, PRAS, SCL-8, SCL-92, SRQ-20, STAI-ST, STAI-S, STAI-I)	7 to 32 weeks gestation	None	cg08480774, cg11062417, cg13516541, cg02535219, cg02070077, cg01987516, cg12891178, cg03713570, cg04618969, cg02318282, cg14776033, cg26540370, cg06710735, cg27622017, cg19767020, cg01093369, cg02624770, cg04177287, cg03985478, cg18769357, cg26708427, cg14200609, cg05729118	None	chr1:3634811-3635210, chr19:49240808-49240823, chr5:1648083-1648083, chr 6 : 100050662 – 100051116,chr 7 : 39332739 – 39332884,chr 18 : 44495671 – 44495671,chr 8 : 1848040 – 1848040,chr 4 : 57371467 – 57371589,chr 6 : 44355135 – 44355199,chr 10 : 115933628 – 115933628,chr 8 : 9762300 – 9762716,chr 5 : 139683183 – 139683183,chr 11 : 992581 – 992652,chr 2 : 207022459 – 207022459,chr 6 : 100054585 –…
Impact of depression and stress on placental DNA methylation in ethnically diverse pregnant women	Markos Tesfaye	2021-09-29	301 mother child pairs	July 2009 to January 2013	8 weeks to 13 weeks and 6 days gestation	Cohort	United States	12 clinics	33.9% Hispanic, 25.6% non-Hispanic White, 23.9% non-Hispanic Black, 16.6% Asian or Pacific Islander	27.7 years (mean)	Infinium Human Methylation 450K BeadChip	Placenta	putative cell-mixture estimates using surrogate variable analysis	maternal age, parity, education, job status, pre-pregnancy BMI, self-identified ethnicity, gestational age at delivery, genetic principal components, methylation sample and plate components, methylation based principal components	Not specified	Not used	Not used	Not used	Probes on X/Y chromosomes, cross-reactive probes, probes within 20 bp of a SNP, and probes with a mean detection p greater than or equal to 0.05	FDR <5%	None	prenatal maternal stress	Cohen’s Perceived Stress Scale	5 times throughout pregnancy	cg11517650, cg03897866	Not listed	Not investigated	NA
Prenatal maternal anxiety promotes atopic dermatitis in offspring via placental DNA methylation changes	Hyo-Bin Kim	March 2023	17 mother child pairs	November 2007 to December 2015	< 26 weeks gestation	Cohort	South Korea	5 medical centers	Unknown	31.8 - 34.7 years (means between groups)	Infinium Human Methylation 450K BeadChip	Placenta	None	Not specified	Not specified	Not used	Not used	Not used	Not specified	p < 0.05	None	prental maternal stress	State-Trait Anxiety Inventory Trait subscale	36 weeks gestation	Not listed	Not listed	Not investigated	NA
Newborn genome-wide DNA methylation in assocation with pregnancy anxiety reveals a potential role for GABBR1	Elise Beau Vangeel	2017-10-03	45 mother child pairs	October 2009 to December 2010	6 to 12 weeks gestation	Cohort	Belgium	University Hospitals Leuven	All mothers were European	30.6 years (mean)	Infinium Human Methylation 450K BeadChip	Cord blood	Cell type composition calculated with Houseman algorithm	gender, gestational age, batch effect, cell type composition	Not specified	Not used	Not used	Not used	Probes with a detection p value > 0.01, cross-hybridizing probes, probes with SNPs or within 10bp of a SNP, and probes on X/Y chromosomes were removed	p < 0.05, FDR < 5%	None	prenatal maternal anxiety	Pregnancy-realted anxiety questionnaire	Each trimester	None	cg03498146, cg20977327, cg03641439, cg00301396, cg08806184, cg21621697, cg20068058, cg08935125, cg12390585, cg13566150, cg03635863, cg01794156, cg15396367, cg11511795, cg08728865, cg15355341, cg16612699, cg25727366, cg19622714, cg14382835, cg12497564, cg17078253, cg16852837, cg08751352, cg23310850, cg17543425, cg11916609, cg11321030, cg19540408, cg00660305, cg03474070, cg12448312, cg09461837, cg1…	chr6:30038712-30039900, chr6:32120077-32121611, chr12:54446019-54446944, chr10:94820892-94821085, chr20:3643863-3644300, chr20:3218145-3218905, chr15:75018774-75019376, chr22:43505892-43506238, chr19:49223814-49224454, chr8:99984350-99985049, chr6:29520527-29521430, chr16:3062056-3062975, chr10:116164350-116165190, chr16:3067759-3068475, chr7:99775012-99775862, chr6:10555808-10556523, chr14:23834…	Not listed
Genome-wide DNA methylation in neonates exposed to maternal depression, anxiety, or SSRI medication during pregnancy	Amy Non	2014-04-21	58 mother child pairs	June 2007 to June 2009	Unknown	Cohort	United States	Brighan and Women's Hospital in Bostan	88% white	32.6 years (mean)	Infinium Human Methylation 450K BeadChip	Cord blood	None	maternal age at delivery, BMI, height, pre-pregnancy weight, infant sex, parental occumpation, SES	Labor and delivery records or self-reported questionaries,	Not used	Not used	Not used	Probes on X/Y chromosomes and probes with multilple DNA target sequences were removed.	FDR <10%	None	prenatal maternal anxiety	noted by obstetricians or recorded in delivery form	Not specified	cg11846236, cg25109393, cg10283969, cg21675030, cg17913386, cg01070078, cg24141135, cg20242129, cg04556542, cg27180315, cg01952012, cg05444556, cg23760189, cg04718306, cg05812089, cg22664157, cg15207742, cg26740249, cg04068601, cg10852662, cg12599700, cg13654797, cg26105725, cg21516341, cg18869404, cg25923240, cg27516774, cg15105359, cg17858880, cg18809151, cg16223510, cg04115659, cg02387613, cg2…	Not listed	Not investigated	NA
Exploring the effect of antenatal depression treatment on children's epigenetic profiles: from a pilot randomized controlled trial	Laura Bleker	2019-02-04	23 mother child pairs	Unknown	<30 weeks gestation	Cohort derived from randomized control trial	Australia	Northern Hospital and Mercy Hospital for Women in Melbourn and by other heath professionals	81% born in Australia	33 years (mean)	Illumina MethylationEPIC	Buccal cells	None	birth weith, HM850 array chip position, child sex, child age, principal components 1-4	questionnaires	Not used	Not used	Not used	Probes on the X and Y chromosomes, on SNPs with minor allele frequency > 1%, and cross-reactive probes were removed	FDR < 1%	None	prenatal maternal anxiety	Beck Anxiety Inventory	mean: 18.6 weeks gestation	None	cg06513375, cg19573881, cg00117018, cg11602361, cg21641920, cg13511253, cg11674381, cg00115113, cg21918548, cg01519784, cg07081372, cg26293081, cg06626791, cg04788249, cg08049441, cg10731606, cg02335517, cg12379948, cg13242754, cg06245967, cg21643916, cg22500132, cg24555816, cg02893361, cg12906188, cg05524951, cg14122980, cg13449967, cg17231980, cg04657000, cg18612255, cg22063222, cg23760165, cg2…	Not investigated	NA
Prenatal maternal antidepressants, anxiety, and depression and offspring DNA methylation: epigenome-wide associations at birth and persistence into early childhood	Andres Cardenas	2019-05-29	479 mother child pairs	1999 to 2002	<22 weeks gestation	Longitudinal	United States	Atrius Harvard Vanguard Medical Associates	71.2% Non-Hispanic White, 11.7% Non-Hispanic Black, 7.7% Hispanic	32.1 years (mean)	Infinium HumanMethylation 450 BeadChip	Cord blood	cell type proportion estimated from minfi	maternal age, parity, self-reported race, smoking during pregnancy, BMI, mode of delivery, education, child sex, gestational age at birth, nucleated cell-type proportions	Questionnaires	Not used	Not used	Not used	Probes with non-significant detection p values > 0.05 for more than 1% of the samples were removed. Non-CpG probes, probes in the X and Y chromosomes, and SNP-associated probes at either the single base extension or within the target region were removed for SNPs tha thave a minor-allele frequency > 5%. Probes with a SNP < 10 base paires were excluded. Non-specific and cross-reactive probes were e…	FDR < 5%, bonferroni threshold=1.34e-07	Used a replication cohort	prenatal maternal anxiety	7-item Pregnancy-Related Anxiety Sclae	Not specified	cg01305547, cg01043865, cg25278941, cg14456161, cg09303150, cg06826289, cg14282941, cg19133221, cg03837680, cg23876292, cg06616765, cg26327024, cg25259296	Not listed	None	NA
DNA methylation in cord blood in association with prenatal depressive symptoms	Theodora Kunovak Kallak	2021-04-12	373 mother child pairs	September 2009 to November 2018	16 to 18 weeks gestation	Cohort	Sweden	Uppsala Univeristy Hospital	92% of mothers were born in Scandinavia	19-48 years	Illumina MethylationEPIC	Cord blood	Cell composition estimated using FlowSorted.CordBlood450K R package	maternal age at delivery, sample plate batch, sentrix position on the chip, granulocyte cell estimate, red blood cell estimate, CD8T cell estimate, BMI before pregancy, maternal place of birth, education level, mode of delivery, gestational age, parity	Web-based questionnaires	Not used	Not used	Not used	Probes with detection p-value >0.01 were removed. Probes with CpG sites in the presence of a SNP or single base extension were removed. CpG sites on the X and Y chromosome were removed.	FDR <5%	None	prenatal maternal anxiety	State-Trait Anxiety Inventory for Adults or Beck Anxiety Inventory	Unknown	cg05385119*, cg00017362*	Not listed	None	Not listed
Maternal Depression and Anxiety
Cord blood DNA methylation modification in infants are associated with white matter microstructure in the context of prenatal maternal depression and anxiety	Douglas Dean III	2021-06-09	52 mother child pairs	Unknown	Second trimester (<28 weeks gestation)	Cohort	United States	birth clinics	84.6% Caucasian/White, 3.8% Asian, 3.8% Black, 3.8% Native Hawaiian or Pacific Islander, 1.9% mixed race	32.87 years (mean)	Illumina MethylationEPIC	Cord blood	None	Not specified	Not specified	Not used	Not used	Not used	Probes on X and Y chromosomes, cross-reactive probes, and methylation at SNPs were removed.	FDR <5%	None	prenatal maternal depression and prenatal maternal anxiety	Edinburgh Postnatal Depression Scale and State-Trait Anxiety Inventory	28 to 35 weeks gestation	None	cg15677957, cg24937696, cg14903490, cg08424423, cg19235494, cg11200917, cg20173993, cg20071972, cg16976587, cg27272547, cg09184271, cg02989660, cg15292513, cg00406319, cg25460753, cg10700424, cg13860980, cg07232642, cg26015133, cg16855458, cg06613953, cg25378916, cg10186959, cg04088634, cg20565352, cg12158552, cg15718690, cg21010031, cg18659089, cg10282384, cg21340230, cg02099233, cg24069037, cg1…	Not investigated	NA
DNA methylation in cord blood in association with prenatal depressive symptoms	Theodora Kunovak Kallak	2021-04-12	373 mother child pairs	September 2009 to November 2018	16 to 18 weeks gestation	Cohort	Sweden	Uppsala Univeristy Hospital	92% of mothers were born in Scandinavia	19-48 years	Illumina MethylationEPIC	Cord blood	Cell composition estimated using FlowSorted.CordBlood450K R package	maternal age at delivery, sample plate batch, sentrix position on the chip, granulocyte cell estimate, red blood cell estimate, CD8T cell estimate, BMI before pregancy, maternal place of birth, education level, mode of delivery, gestational age, parity	Web-based questionnaires	Not used	Not used	Not used	Probes with detection p-value >0.01 were removed. Probes with CpG sites in the presence of a SNP or single base extension were removed. CpG sites on the X and Y chromosome were removed.	FDR <5%	None	prenatal maternal depression comorbid with prenatal maternal anxiety	Edinburgh Postnatal Depression Scale and State-Trait Anxiety Inventory	17 to 32 weeks gestation	cg05385119, cg00017362	Not listed	None	Not listed
* - top 100 signifcant DMRs listed of 19348
