# Supplementary material for: Epigenome-wide association studies of prenatal maternal mental health and infant epigenetic profiles: a systematic review
Source: Transl Psychiatry. 2023 Dec 7;13:377. doi: 10.1038/s41398-023-02620-1 (PMC10703876; doi:10.1038/s41398-023-02620-1)
Supplement: Supplementary file 2 — Table S2 [file 41398_2023_2620_MOESM2_ESM.xlsx]

## Sheet: Sheet1
	Bias due to confounding									Bias in selection of participants into the study						Bias in classification of interventions				Bias due to deviations from intended interventions							Bias due to missing data						Bias in measurement of outcomes					Bias in selection of the reported result				Overall bias
		If Y/PY to 1.1	If Y/PY to 1.2	If N/PN to 1.1	If Y/YP to 1.4			If Y/PY to 1.7			If Y/PY to 2.1	If Y/PY to 2.2									If Y/PY to 4.1				If N/PN to 4.3, 4.4 or 4.5					If PN/N to 5.1, or Y/PY to 5.2 or 5.3	If PN/N to 5.1, or Y/pY to 5.2 or 5.3
Study	1.1) Is there potential for confounding of the effect of intervention in this study	1.2) Was the analysis based on splitting particpants' follow up time according to the intervention received?	1.3) Were intervention discontinuations or switches likely to be related to factors that are prognostic for the outcome?	1.4) Did the authors use an appropriate analysis method that controlled for all the important confoudning domains?	1.5) Were confounding domains that were controlled for measured validly and reliably by the variables available in this study	1.6) Did the authors control for any post-intervention variables that could have been affected by the intervention?	1.7) Did the authors use an appropriate analysis method that adjusted for all the important confounding domains and for time-varying confounding?	1.8) Were confounding domains that were adjusted for measured validly and reliably by the variables available in this study?	What is the predicted direction of bias due to confounding?	2.1) Was selection of participants into the study (or into the analysis) based on participant characteristics observed after the start of the intervention	2.2) Were the post-intervention variables that influenced selection likely to be associated with intervention?	2.3) Were the post-intervention variables that influenced selection likely to be influenced by the outcomes or a cause of the outcome?	2.4) Do start of follow-up and start of intervention conicide for most participants?	2.5) Were adjustement techniques used that are likely to correct for the presence of selection biases?	What is the predicted direction of bias due to selection of participants into the study?	3.1) Were intervention groups clearly defined?	3.2) Was the information used to define intervention groups recorded at the start of the intervention?	3.3) Could classification of intervention status have been affected by knowledge of the outcome or risk of the outcome?	What is the predicted direction of bias due to measurement of outocmes or interventions?	4.1) Were the deviations from the intended intervention beyond what would be expected in usual practice?	4.2) Were these deviations from intended intervention unbalanced between groups and likely to have affected the outcome?	4.3) Were important co-interventions balanced across intervnetion groups?	4.4) Was the intervnetion implemented successfully for most participants?	4.5) Did study participants adhere to the assigned intervention regimen?	4.6) Was an appropriate analysis used to estimate the effect of starting and adhering to the intervention?	What is the predicted direction of bias due to deviations from the intended interventions?	5.1) Were outocome data available for all, or nearly all, participants?	5.2) Were participants excluded due to missing data on intervention status?	5.3) Were participants excluded due to missing data on other variables needed for the analysis?	5.4) Are the proportion of participants and reasons for missing data similar across interventions?	5.5) Is there evidence that reuslts were robust to the presence of missing data?	What is the predicted direction of bias due to missing data?	6.1) Could the outcome measure have been influenced by knowledge of the intervention received?	6.2) Were outcome assessors aware of the intervention received by study participants?	6.3) Were the methods of outcome assessment comparable across the intervention groups?	6.4) Were any systematic errors in measurement of the outcome related to intervention received?	What is the predicted direciton of bias due to measurement of outcomes?	7.1) Is the reported effect estimate likley to be selected, on the basis of the results, from multiple outcome measurements within the outcome domain?	7.2) Is the reported effect estimate likley to be selected, on the basis of the results, from multiple analyses of the intervention outcome relationship?	7.3) Is the reported effect estimate likley to be selected, on the basis of the results, from different subgroups?	What is the predicted direction of bias due to selection of the reproted result?	What is the overall predicted direction of bias for this outcome?
Prenatal maternal depressive symptoms and infant DNA methylation: a longitudinal epigenome-wide study	Yes	No	NA	PN	No Information	No	PN	No Information	Severe risk of bias	No	NA	NA	No	No	Moderate risk of bias	No	Yes	No	Moderate risk of bias	NA	NA	NI	Yes	NA	NA	No information	Yes	NI	NI	NI	NI	No information	No	Yes	Yes	PN	Low risk of bias	No	No	No	Low risk of bias	Severe risk of bias
Genome-wide DNA methylation in neonates exposed to maternal depression, anxiety, or SSRI medication during pregnancy	Yes	No	NA	PY	YP	No	PY	YP	Moderate risk of bias	No	NA	NA	NI	No	Moderate risk of bias	Yes	Yes	No	Low risk of bias	NI	NI	NI	NI	NI	PN	No information	Yes	NI	NI	NI	NI	No information	No	Yes	Yes	PN	Low risk of bias	No	No	No	Low risk of bias	Moderate risk of bias
Prenatal maternal antidepressants, anxiety, and depression and offspring DNA methylation: epigenome-wide associations at birth and persistence into early childhood	Yes	No	NA	Yes	YP	Yes	Yes	YP	Moderate risk of bias	No	NA	NA	Ni	No	Moderate risk of bias	Yes	Yes	No	Low risk of bias	NI	NI	NI	NI	PY	PY	No information	Yes	No	NI	NI	NI	No information	No	Yes	Yes	PN	Low risk of bias	No	No	No	Low risk of bias	Moderate risk of bias
Association between maternal depression during pregnancy and newborn DNA methylation	Yes	No	NA	YP	YP	Yes	YP	YP	Moderate risk of bias	No	NA	NA	Yes	No	Moderate risk of bias	PY	PY	No	Low risk of bias	NI	NI	NI	NI	NI	NI	No information	Yes	No	Yes	NI	NI	Moderate risk of bias	No	Yes	Yes	PN	Low risk of bias	PN	PN	PN	Low risk of bias	Moderate risk of bias
DNA methylation in cord blood in association with prenatal depressive symptoms	Yes	No	NA	YP	PY	No	YP	PY	Moderate risk of bias	PN	NA	NA	Yes	No	Moderate risk of bias	PY	Yes	No	Low risk of bias	NI	NI	NI	NI	NA	NA	No information	Yes	NI	No	NI	NI	No information	No	Yes	Yes	PN	Low risk of bias	No	No	No	Low risk of bias	Moderate risk of bias
Impact of depression and stress on placental DNA methylation in ethnically diverse pregnant women	Yes	No	NA	YP	No Information	PY	YP	No Information	Moderate risk of bias	No	NA	NA	PY	No	Moderate risk of bias	Yes	Yes	No	Low risk of bias	NI	NI	NI	NI	NA	NA	No information	Yes	No	NI	NI	NI	No information	No	Yes	Yes	PN	Low risk of bias	No	No	No	Low risk of bias	Moderate risk of bias
Cord blood DNA methylation modification in infants are associated with white matter microstructure in the context of prenatal maternal depression and anxiety	Yes	No	NA	No information	No information	No information	No information	No information	No information	No	NA	NA	Yes	No	Moderate risk of bias	PN	Yes	No	Moderate risk of bias	Ni	Ni	NI	NI	NA	NA	No information	Yes	NI	No	NI	NI	No information	No	Yes	Yes	PN	Low risk of bias	No	No	No	Low risk of bias	Moderate risk of bias
Maternal depression during pregnancy and cord blood DNA methylation: findings from the Avon Longitudinal Study of Parents and Children	Yes	No	NA	PN	PY	No	PN	PY	Moderate risk of bias	No	NA	NA	Yes	No	Moderate risk of bias	Yes	Yes	No	Low risk of bias	NI	NI	NI	NI	NA	NA	No information	Yes	Yes	NI	NI	NI	No information	No	Yes	Yes	PN	Low risk of bias	No	No	No	Low risk of bias	Moderate risk of bias
Genome-Wide DNA Methylation Patterns in Children Exposed to Nonpharmacologically Treated Prenatal Depressive Symptoms: Results from 2 Independent Cohorts	Yes	No	NA	No	Yes	Yes	No	Yes	Severe risk of bias	No	NA	NA	PY	No	Moderate risk of bias	Yes	Yes	No	Low risk of bias	NI	NI	NI	NI	NA	NA	No information	Yes	Yes	Yes	NI	NI	Moderate risk of bias	No	Yes	Yes	PN	Low risk of bias	No	No	No	Low risk of bias	Severe risk of bias
Maternal depression is associated with DNA methylation changes in cord blood T lymphocytes and adult hippocampi	Yes	No	NA	PN	No Information	No	PN	No Information	Severe risk of bias	No	NA	NA	NI	No	Moderate risk of bias	Yes	Yes	No	Low risk of bias	NI	NI	NI	NI	NA	NA	No information	Yes	No	No	NA	NI	Moderate risk of bias	No	Yes	Yes	PN	Low risk of bias	No	No	No	Low risk of bias	Severe risk of bias
DNA methylation in neonates born to women receiving psychiatric care	Yes	No	NA	PY	No Information	Yes	PY	No Information	Moderate risk of bias	No	NA	NA	NI	No	Moderate risk of bias	Yes	Yes	No	Low risk of bias	NI	NI	NI	NI	NI	No	No information	Yes	No	No	NI	NI	Moderate risk of bias	No	Yes	Yes	PN	Low risk of bias	No	No	No	Low risk of bias	Moderate risk of bias
Maternal prenatal depressive symtoms and toddler behavior: an umbilical cord blood epigenome-wide association study	Yes	No	NA	PY	PY	Yes	PY	PY	Moderate risk of bias	No	NA	NA	Yes	No	Moderate risk of bias	Yes	Yes	No	Low risk of bias	NI	NI	NI	NI	NI	NI	No information	Yes	Yes	No	NI	NI	Moderate risk of bias	No	Yes	Yes	PN	Low risk of bias	No	No	No	Low risk of bias	Moderate risk of bias
Exploring the effect of antenatal depression treatment on children's epigenetic profiles: from a pilot randomized controlled trial	Yes	Yes	PN	PY	PY	PN	PY	PY	Moderate risk of bias	No	NA	NA	Yes	No	Moderate risk of bias	Yes	Yes	No	Low risk of bias	NI	NI	NI	NI	NI	NI	No information	Yes	Yes	No	Yes	NI	Moderate risk of bias	No	Yes	Yes	PN	Low risk of bias	No	No	No	Low risk of bias	Moderate risk of bias
Prenatal antidepressant exposure associated with CYP2E1 DNA methylation change in neonates	Yes	No	NA	No	PY	Yes	No	PY	Severe risk of bias	No	NA	NA	NI	No	Moderate risk of bias	PN	PY	No	Moderate risk of bias	NI	NI	NI	NI	NI	NI	No information	Yes	No	Yes	NI	NI	Moderate risk of bias	No	Yes	Yes	PN	Low risk of bias	No	No	No	Low risk of bias	Severe risk of bias
Maternal anxiety during pregnancy and newborn epigenome-wide DNA methylation	Yes	Yes	PN	PY	PY	No	PY	PY	Moderate risk of bias	No	NA	NA	PN	No	Moderate risk of bias	PN	PY	No	Moderate risk of bias	NI	NI	NI	NI	NI	NI	No information	Yes	Yes	Yes	NI	NI	Moderate risk of bias	No	Yes	Yes	PN	Low risk of bias	No	No	No	Low risk of bias	Moderate risk of bias
Prenatal maternal anxiety promotes atopic dermatitis in offspring via placental DNA methylation changes	Yes	No	NA	No	NA	No	No	No Information	Severe risk of bias	No	NA	NA	Yes	No	Moderate risk of bias	Yes	PY	No	Low risk of bias	NI	NI	NI	NI	NI	NI	No information	Yes	NI	NI	NI	NI	No information	No	Yes	Yes	PN	Low risk of bias	No	No	No	Low risk of bias	Severe risk of bias
Newborn genome-wide DNA methylation in assocation with pregnancy anxiety reveals a potential role for GABBR1	Yes	No	NA	PN	PY	Yes	PN	PY	Severe risk of bias	No	NA	NA	PY	No	Moderate risk of bias	PN	Yes	No	Moderate risk of bias	NI	NI	NI	NI	NI	NI	No information	Yes	PN	No	NA	NI	Moderate risk of bias	No	Yes	Yes	PN	Low risk of bias	No	No	No	Low risk of bias	Severe risk of bias
Profiling placental DNA methylation associated with maternal SSRI treatment during pregnancy	Yes	No	NA	PN	No Information	Yes	PY	No information	Moderate risk of bias	No	NA	NA	PN	No	Moderate risk of bias	Yes	PY	No	Low risk of bias	NI	NI	NI	NI	NI	NI	No information	Yes	PN	NI	NI	NI	Moderate risk of bias	No	Yes	Yes	PN	Low risk of bias	No	No	No	Low risk of bias	Moderate risk of bias
Maternal attachment insecurity, depressive symptoms, and history of maltreatment are associated with broad DNA methylation signatures in Infants	Yes	No	NA	PN	No Information	Yes	PY	No Information	Severe risk of bias	No	NA	NA	PN	No	Moderate risk of bias	Yes	PY	No	Low risk of bias	NI	NI	NI	NI	NI	NI	No information	No	No	No	NI	NI	Moderate risk of bias	No	Yes	Yes	PN	Low risk of bias	No	No	No	Low risk of bias	Severe risk of bias
Effects of prenatal expsoure to (es)citalopram and maternal depression during pregnancy on DNA methylation and child neurodevelopment	Yes	No	NA	PY	PY	Yes	PY	No information	Moderate risk of bias	Yes	PY	No	PY	No	Moderate risk of bias	Yes	Yes	No	Low risk of bias	NI	NI	NI	NI	NI	NI	No information	PN	No	No	No	NI	Moderate risk of bias	No	Yes	Yes	PN	Low risk of bias	No	No	No	Low risk of bias	Moderate risk of bias
