# Supplementary material for: Epigenome-wide association studies of prenatal maternal mental health and infant epigenetic profiles: a systematic review
Source: Transl Psychiatry. 2023 Dec 7;13:377. doi: 10.1038/s41398-023-02620-1 (PMC10703876; doi:10.1038/s41398-023-02620-1)
Supplement: Supplementary file 3 — Table S3 [file 41398_2023_2620_MOESM3_ESM.xlsx]

## Sheet: Sheet1
Table 1. Assessment of articles using the STROBE checklist of items
		TITLE AND ABSTRACT		INTRODUCTION		METHODS													RESULTS										DISCUSSION				OTHER INFORMATION
				Backround/rationale	Objectives	Study design	Settings	Participants	Variables	Data sources/measurement	Bias	Study size	Quantitative variables	Statistical methods	Statistical methods	Statistical methods	Statistical methods	Statistical methods	Participants	Participants	Descriptive data	Descriptive data	Descriptive data	Outcome data	Main results	Main results	Main results	Other analyses	Key results	Limitations	Interpretation	Generalisability	Funding
Studies	PMID	The study's design is indicated in the title or abstract with a commonly used term	Informative and balanced summary of what was done and what was found in the abstract	The scientific background and rationale for the investigation being reported is explained	Objectives, including any prespecified hypotheses, were stated	The key elements of the study design are presented early in the paper	The study described the setting, locations, and relevant dates, including periods of recruitment, exposure, follow-up, and data collection	The study gave the eligibility criteria, the sources and methods of selection of participants	The study clearly defined all outcomes, exposures, predictors, potential confounders, and effect modifiers. Gave diagnostic criteria, if applicable	For each variable of interest, the study gave the sources of data and details of methods of assessment (measurement). Described comparability of assessment methods if there is more than one group	The study described any effort to address potential sources of bias	The study explained how the study size was arrived at	The study explained how the quantitative variables were handled in the analyses and described which groupings were chosen and why if applicable.	The study described all statistical methods, including those used to control for confounding	The study described any methods used to examine subgroups and interactions	The study described how missing data was addressed	The study explained how loss to follow-up was addressed, how matching of cases and controls was addressed or described analytic methods taking account of sampling strategy	The study describes any sensitivity analysis	The study reported the number of individuals at each state of study	The study gave reasons for non-participation at each stage	The study gave characteristics of study population	The study indicated the number of participants with missing data from each variable of interest	The study summarized follow-up time, if applicable	The study reports numbers of outcome events or summary measures	The study reported the numbers in each exposure category or summary measurements of exposure	The study gave the unadjusted estimates, and counfounder-adjusted estimates, if applicable.	The study reported the category boundaries when continuous variables were categoriezed	The study reported any other analyses done such as analyses of subgroups and interactions	The study summarised the key results with reference to study objectives	The study discussed the limitations of the study	The study gave a cautious interpretation	The study discussed the generalisability	The study gave the source of funding and the role of the funders
Prenatal maternal depressive symptoms and infant DNA methylation: a longitudinal epigenome-wide study	31070508	Yes	Yes	Yes	Yes	Yes	Yes	Yes	Yes	Yes	Yes	No	Yes	Yes	N/A	No Information	N/A	No	Yes	N/A	Yes	No	Yes	Yes	Yes	No	Yes	N/A	Yes	Yes	Yes	No	Yes
Genome-wide DNA methylation in neonates exposed to maternal depression, anxiety, or SSRI medication during pregnancy	24751725	Yes	Yes	Yes	Yes	Yes	Yes	Yes	Yes	Yes	Yes	Yes	Yes	Yes	Yes	No	N/A	No	Yes	N/A	Yes	No	No	Yes	Yes	No	Yes	Yes	Yes	Yes	Yes	No	Yes
Prenatal maternal antidepressants, anxiety, and depression and offspring DNA methylation: epigenome-wide associations at birth and persistence into early childhood	30925934	Yes	Yes	Yes	Yes	Yes	Yes	No	Yes	Yes	Yes	Yes	Yes	Yes	Yes	Yes	N/A	No	Yes	N/A	Yes	Yes	Yes	Yes	Yes	No	Yes	Yes	Yes	Yes	Yes	No	Yes
Association between maternal depression during pregnancy and newborn DNA methylation	34750344	Yes	Yes	Yes	Yes	Yes	Yes	Yes	Yes	Yes	Yes	Yes	Yes	Yes	Yes	No Information	Yes	Yes	Yes	N/A	Yes	Yes	Yes	Yes	Yes	No	Yes	No	Yes	Yes	Yes	No	Yes
DNA methylation in cord blood in association with prenatal depressive symptoms	33845866	No	Yes	Yes	Yes	Yes	Yes	Yes	Yes	Yes	Yes	Yes	Yes	Yes	Yes	Yes	N/A	No	Yes	N/A	Yes	Yes	Yes	Yes	Yes	No	Yes	Yes	Yes	Yes	Yes	Yes	Yes
Impact of depression and stress on placental DNA methylation in ethnically diverse pregnant women	34585950	Yes	Yes	Yes	Yes	Yes	Yes	Yes	Yes	Yes	Yes	Yes	Yes	Yes	Yes	Yes	N/A	Yes	Yes	N/A	Yes	No	Yes	Yes	Yes	No	No	Yes	Yes	Yes	Yes	Yes	Yes
Cord blood DNA methylation modification in infants are associated with white matter microstructure in the context of prenatal maternal depression and anxiety	34108589	No	Yes	Yes	Yes	Yes	Yes	Yes	Yes	Yes	Yes	Yes	Yes	Yes	Yes	Yes	N/A	No	Yes	N/A	Yes	Yes	Yes	Yes	Yes	No	Yes	Yes	Yes	No	No	No	Yes
Maternal depression during pregnancy and cord blood DNA methylation: findings from the Avon Longitudinal Study of Parents and Children	30405117	Yes	Yes	Yes	Yes	Yes	Yes	Yes	Yes	Yes	Yes	Yes	Yes	Yes	N/A	Yes	N/A	No	Yes	N/A	Yes	Yes	Yes	Yes	Yes	No	Yes	Yes	Yes	Yes	Yes	No	Yes
Genome-Wide DNA Methylation Patterns in Children Exposed to Nonpharmacologically Treated Prenatal Depressive Symptoms: Results from 2 Independent Cohorts	32596638	Yes	Yes	Yes	Yes	Yes	Yes	Yes	Yes	Yes	Yes	Yes	Yes	Yes	N/A	Yes	N/A	No	Yes	N/A	Yes	Yes	Yes	Yes	Yes	No	N/A	Yes	Yes	Yes	Yes	No	Yes
Maternal depression is associated with DNA methylation changes in cord blood T lymphocytes and adult hippocampi	25849984	Yes	Yes	Yes	Yes	Yes	Yes	Yes	Yes	Yes	Yes	Yes	Yes	Yes	Yes	No information	N/A	No	Yes	N/A	Yes	No	Yes	Yes	Yes	Yes	Yes	Yes	Yes	Yes	Yes	No	Yes
DNA methylation in neonates born to women receiving psychiatric care	22419064	Yes	Yes	Yes	Yes	Yes	Yes	Yes	No	No?	Yes	Yes	Yes	Yes	Yes	No	N/A	No	Yes	N/A	Yes	Yes	Yes	Yes	Yes	No	Yes	Yes	Yes	Yes	Yes	No	Yes
Maternal prenatal depressive symtoms and toddler behavior: an umbilical cord blood epigenome-wide association study	35513368	Yes	Yes	Yes	Yes	Yes	Yes	Yes	Yes	Yes	Yes	Yes	Yes	Yes	Yes	Yes	N/A	Yes	Yes	N/A	Yes	Yes	Yes	Yes	Yes	Yes	Yes	Yes	Yes	Yes	Yes	Yes	Yes
Exploring the effect of antenatal depression treatment on children's epigenetic profiles: from a pilot randomized controlled trial	30717815	Yes	Yes	Yes	Yes	Yes	Yes	Yes	No	Yes	Yes	No	Yes	Yes	Yes	Yes	Yes	Yes	Yes	Yes	Yes	Yes	Yes	Yes	Yes	No	Yes	N/A	Yes	Yes	Yes	No	Yes
Maternal depression is associated with DNA methylation changes in cord blood T lymphocytes and adult hippocampi	25891251	No	Yes	Yes	Yes	Yes	Yes	No	Yes	Yes	Yes	Yes	Yes	Yes	Yes	No Information	Yes	No	Yes	N/A	Yes	No	Yes	Yes	Yes	No	N/A	Yes	Yes	Yes	Yes	No	Yes
Maternal anxiety during pregnancy and newborn epigenome-wide DNA methylation	33414500	Yes	Yes	Yes	No	Yes	Yes	No	Yes	Yes	Yes	Yes	Yes	Yes	Yes	No information	Yes	Yes	Yes	N/A	Yes	No	Yes	Yes	Yes	No	Yes	Yes	Yes	Yes	Yes	No	Yes
Prenatal maternal anxiety promotes atopic dermatitis in offspring via placental DNA methylation changes	32416664	Yes	No	Yes	Yes	Yes	Yes	Yes	No	No	No	No	Yes	No	Yes	No Information	Yes	No	Yes	N/A	Yes	No	Yes	Yes	Yes	N/A	Yes	No	Yes	Yes	No	No	Yes
Newborn genome-wide DNA methylation in assocation with pregnancy anxiety reveals a potential role for GABBR1	29026448	Yes	Yes	Yes	Yes	Yes	Yes	Yes	No	Yes	Yes	Yes	Yes	Yes	Yes	Yes	Yes	No	Yes	N/A	Yes	No	Yes	Yes	Yes	No	No	Yes	Yes	Yes	Yes	No	Yes
Profiling placental DNA methylation associated with maternal SSRI treatment during pregnancy	36585414	Yes	Yes	Yes	Yes	Yes	Yes	Yes	Yes	Yes	Yes	Yes	Yes	Yes	Yes	No Information	N/A	Yes	Yes	N/A	Yes	No	Yes	Yes	Yes	No	No	Yes	Yes	Yes	Yes	No	Yes
Maternal attachment insecurity, depressive symptoms, and history of maltreatment are associated with broad DNA methylation signatures in Infants	35577912	Yes	Yes	Yes	Yes	Yes	Yes	Yes	Yes	Yes	Yes	Yes	Yes	Yes	N/A	No	No information	No	Yes	No	Yes	Yes	Yes	Yes	Yes	No	No	N/A	Yes	Yes	Yes	No	Yes
Effects of prenatal expsoure to (es)citalopram and maternal depression during pregnancy on DNA methylation and child neurodevelopment	37147306	Yes	Yes	Yes	Yes	Yes	Yes	Yes	Yes	Yes	Yes	Yes	No	Yes	N/A	No	No	No	Yes	No	Yes	Yes	Yes	Yes	Yes	No	No	N/A	Yes	Yes	Yes	No	Yes
