# Supplementary material for: Epigenome-wide association studies of prenatal maternal mental health and infant epigenetic profiles: a systematic review
Source: Transl Psychiatry. 2023 Dec 7;13:377. doi: 10.1038/s41398-023-02620-1 (PMC10703876; doi:10.1038/s41398-023-02620-1)
Supplement: Supplementary file 4 — Table S4 [file 41398_2023_2620_MOESM4_ESM.xlsx]

## Sheet: Table S3
Term	Number of genes in term pathway	Number of genes that are differentialy methylated	p-value	false discover rate
Depression - Bonferroni CpG Sites
radial glia guided migration of Purkinje cell	3	1	0.000899828	1
cysteine-type exopeptidase activity	5	1	0.00102732	1
negative regulation of Arp2/3 complex-mediated actin nucleation	7	1	0.00166648	1
regulation of synapse structural plasticity	7	1	0.00177345	1
hindbrain radial glia guided cell migration	8	1	0.00219281	1
negative regulation of actin nucleation	9	1	0.00219799	1
prepulse inhibition	12	1	0.00294284	1
dipeptidase activity	17	1	0.00365951	1
cell migration in hindbrain	16	1	0.0042922	1
acrosome assembly	23	1	0.00457063	1
Depression - FDR CpG Sites
mitotic DNA replication checkpoint signaling	10	2	0.000423199	1
apical cortex	11	2	0.000772179	1
DNA replication checkpoint signaling	17	2	0.00136602	1
toll-like receptor 2 signaling pathway	17	2	0.00192416	1
mycophenolic acid acyl-glucuronide esterase activity	1	1	0.00348873	1
negative regulation of renal output by angiotensin	1	1	0.00371465	1
negative regulation of glomerular filtration by angiotensin	1	1	0.00371465	1
cardiogenic plate morphogenesis	1	1	0.00371981	1
smooth muscle hypertrophy	2	1	0.00383461	1
collagen type VII trimer	1	1	0.00385095	1
Depression - All Top CpG Sites
beta-galactoside alpha-2,6-sialyltransferase activity	2	2	0.000705237	1
behavior	628	22	0.00171663	1
endodermal cell differentiation	49	5	0.00175553	1
sensory processing	4	2	0.00203559	1
nervous system process	1477	33	0.00229976	1
endoderm formation	58	5	0.00332257	1
synaptic receptor adaptor activity	4	2	0.00400573	1
negative regulation of G0 to G1 transition	7	2	0.00415529	1
epigenetic regulation of gene expression	163	8	0.00454612	1
synaptic signaling	752	24	0.00464707	1
