# Supplementary material for: Epigenome-wide association studies of prenatal maternal mental health and infant epigenetic profiles: a systematic review
Source: Transl Psychiatry. 2023 Dec 7;13:377. doi: 10.1038/s41398-023-02620-1 (PMC10703876; doi:10.1038/s41398-023-02620-1)
Supplement: Supplementary file 5 — Table S5 [file 41398_2023_2620_MOESM5_ESM.xlsx]

## Sheet: Table S4
Term	Number of genes in term pathway	Number of genes that are differentialy methylated	p-value	false discover rate
Depression Treatment - Bonferroni CpG Sites
sulfide:quinone oxidoreductase activity	1	1	0.000750428	1
glomerular endothelium fenestra	1	1	0.000777839	1
negative regulation of cellular response to heat	1	1	0.000777839	1
mesangial cell-matrix adhesion	2	1	0.000777839	1
intercellular bridge	88	2	0.00120326	1
metanephric mesangial cell differentiation	2	1	0.0014325	1
metanephric glomerular mesangial cell differentiation	2	1	0.0014325	1
positive regulation of amacrine cell differentiation	3	1	0.00165276	1
N-acylphosphatidylethanolamine-specific phospholipase D activity	3	1	0.00177816	1
homocysteine catabolic process	3	1	0.00190156	1
Depression Treatment - FDR CpG Sites
intercellular bridge	88	3	0.00055126	1
negative regulation of large conductance calcium-activated potassium channel activity	1	1	0.00101986	1
4-nitrophenol 2-monooxygenase activity	1	1	0.00164238	1
carbon tetrachloride metabolic process	1	1	0.00164238	1
benzene metabolic process	1	1	0.00164238	1
4-nitrophenol metabolic process	1	1	0.00164238	1
halogenated hydrocarbon metabolic process	1	1	0.00164238	1
sulfide:quinone oxidoreductase activity	1	1	0.00253643	1
glomerular endothelium fenestra	1	1	0.0026203	1
negative regulation of cellular response to heat	1	1	0.0026203	1
Depression Treatment - All Top CpG Sites
phospholipase D activity	5	2	0.000449957	1
MHC class II protein binding	6	2	0.000557948	1
positive regulation of non-motile cilium assembly	8	2	0.0012146	1
anterior head development	7	2	0.00126944	1
RNA polymerase II complex binding	36	3	0.00153235	1
G protein-coupled receptor kinase activity	7	2	0.00162164	1
leukotriene transport	7	2	0.00163677	1
alpha-amino acid catabolic process	94	4	0.00165332	1
excitatory postsynaptic potential	124	5	0.00192711	1
xenobiotic metabolic process	118	4	0.00205985	1
