# Supplementary material for: Epigenome-wide association studies of prenatal maternal mental health and infant epigenetic profiles: a systematic review
Source: Transl Psychiatry. 2023 Dec 7;13:377. doi: 10.1038/s41398-023-02620-1 (PMC10703876; doi:10.1038/s41398-023-02620-1)
Supplement: Supplementary file 6 — Table S6 [file 41398_2023_2620_MOESM6_ESM.xlsx]

## Sheet: Table S5
Term	Number of genes in term pathway	Number of genes that are differentialy methylated	p-value	false discover rate
Anxiety - FDR CpG Sites
regulation of stem cell division	12	2	0.00048041	1
aromatic amino acid transmembrane transporter activity	11	2	0.000501473	1
aromatic amino acid transport	14	2	0.000818148	1
regulation of receptor recycling	22	2	0.00189706	1
positive regulation of cellular response to heat	1	1	0.00228597	1
mycophenolic acid acyl-glucuronide esterase activity	1	1	0.0022956	1
collagen type VII trimer	1	1	0.00229589	1
collagen anchoring fibril	1	1	0.00229589	1
collagen type VII anchoring fibril	1	1	0.00229589	1
ionotropic glutamate receptor binding	21	2	0.00233169	1
Anxiety - All Top CpG Sites
glutamate receptor binding	41	7	4.45353e-05	1
righting reflex	8	3	0.000352815	1
cysteine-type endopeptidase activity involved in execution phase of apoptosis	9	3	0.000514544	1
beta-galactoside alpha-2,6-sialyltransferase activity	2	2	0.000886693	1
G protein-coupled receptor binding	286	12	0.00134543	1
cysteine-type endopeptidase activity involved in apoptotic process	15	3	0.00148704	1
cell surface receptor signaling pathway involved in cell-cell signaling	579	23	0.00170802	1
response to staurosporine	5	2	0.00202588	1
cellular response to staurosporine	5	2	0.00202588	1
peptidyl-amino acid modification	1273	38	0.0021403	1
Anxiety - Significant DMRs
anterior/posterior pattern specification	218	5	0.000341919	1
calcium-independent cell-cell adhesion via plasma membrane cell-adhesion molecules	23	2	0.000957922	1
retinoic acid metabolic process	34	2	0.00182265	1
CDP metabolic process	1	1	0.00229029	1
CDP biosynthetic process	1	1	0.00229029	1
interleukin-21 receptor activity	1	1	0.00240283	1
interleukin-21-mediated signaling pathway	1	1	0.00240283	1
response to interleukin-21	1	1	0.00240283	1
cellular response to interleukin-21	1	1	0.00240283	1
immune receptor activity	140	3	0.00303923	1
Anxiety - Top DMRs
leucine catabolic process	6	2	0.000363829	1
leucine metabolic process	8	2	0.000794249	1
demethylase activity	40	3	0.00147794	1
regulation of cell population proliferation	1748	18	0.00281993	1
thymus development	48	3	0.0029099	1
calcium-independent cell-cell adhesion via plasma membrane cell-adhesion molecules	23	2	0.00381236	1
negative regulation of cardiac muscle cell proliferation	19	2	0.00417896	1
CDP metabolic process	1	1	0.00427094	1
CDP biosynthetic process	1	1	0.00427094	1
branched-chain amino acid catabolic process	21	2	0.00457331	1
